# Supplementary material for: ﻿Lespedezajianghuensis (Fabaceae), a new species from riparian meadows of Yangtze River basin, China
Source: PhytoKeys. 2025 Feb 10;252:51–63. doi: 10.3897/phytokeys.252.144564 (PMC11833302; doi:10.3897/phytokeys.252.144564)
Supplement: XML Treatment for Lespedeza jianghuensis [file phytokeys.252.144564-treatment1.xml]

<!DOCTYPE tp:taxon-treatment
  PUBLIC "-//TaxonX//DTD Taxonomic Treatment Publishing DTD v0 20100105//EN" "tax-treatment-NSO.dtd">
<tp:taxon-treatment xmlns:tp="http://www.plazi.org/taxpub"><tp:treatment-meta><kwd-group><label>Taxon classification</label><kwd>
                <named-content content-type="kingdom">Plantae</named-content>
              </kwd><kwd>
                <named-content content-type="order">Fabales</named-content>
              </kwd><kwd>
                <named-content content-type="family">Fabaceae</named-content>
              </kwd></kwd-group><mixed-citation publication-type="journal"><person-group><name><surname>Huang</surname><given-names>Song</given-names></name><name><surname>Chen</surname><given-names>Mei-Qian</given-names></name><name><surname>Song</surname><given-names>Feng</given-names></name><name><surname>Li</surname><given-names>Jia-Xiang</given-names></name><name><surname>Pan</surname><given-names>Bo</given-names></name><name><surname>Zhong</surname><given-names>Hui-Yi</given-names></name><name><surname>Zhou</surname><given-names>Li-Qun</given-names></name><name><surname>Liu</surname><given-names>Ang</given-names></name><name><surname>Zheng</surname><given-names>Yu-Tao</given-names></name><name><surname>Zhao</surname><given-names>Pan</given-names></name></person-group><article-title>﻿<italic><tp:taxon-name><tp:taxon-name-part taxon-name-part-type="genus" reg="Lespedeza">Lespedeza</tp:taxon-name-part><tp:taxon-name-part taxon-name-part-type="species" reg="jianghuensis">jianghuensis</tp:taxon-name-part></tp:taxon-name></italic> (<tp:taxon-name><tp:taxon-name-part taxon-name-part-type="family">Fabaceae</tp:taxon-name-part></tp:taxon-name>), a new species from riparian meadows of Yangtze River basin, China</article-title><source>PhytoKeys</source><day>10</day><month>02</month><year>2025</year><volume>252</volume><fpage>51</fpage><lpage>63</lpage><pub-id pub-id-type="doi">10.3897/phytokeys.252.144564</pub-id></mixed-citation></tp:treatment-meta><tp:nomenclature><label>﻿</label><tp:taxon-name>
              <object-id xmlns:xlink="http://www.w3.org/1999/xlink" content-type="arpha" xlink:type="simple">D7BA8BE6-ADF7-542E-A75E-02E712C5799E</object-id>
              <tp:taxon-name-part taxon-name-part-type="genus" reg="Lespedeza">Lespedeza</tp:taxon-name-part>
              <tp:taxon-name-part taxon-name-part-type="species" reg="jianghuensis">jianghuensis</tp:taxon-name-part>
              <object-id xmlns:xlink="http://www.w3.org/1999/xlink" content-type="ipni" xlink:type="simple">urn:lsid:ipni.org:names:77356518-1</object-id>
              <object-id xmlns:xlink="http://www.w3.org/1999/xlink" xlink:type="simple">Figs 2–4</object-id>
            </tp:taxon-name><tp:taxon-authority>Song Huang, Jia X. Li &amp; B. Pan bis</tp:taxon-authority><tp:taxon-status xmlns:xlink="http://www.w3.org/1999/xlink" xlink:type="simple">sp. nov.</tp:taxon-status></tp:nomenclature><tp:treatment-sec sec-type="material" id="SECID0EXIAE"><title>Type.</title><p>China • Jiangxi, Nanchang, Jinxian County, Qinglan Lake, 15–30 m a.s.l., 19 October 2023, <italic>Jia-Xiang Li et al. 2023101903</italic> (holotype: CSFI080349!, isotype HITBC!).</p></tp:treatment-sec><tp:treatment-sec sec-type="diagnosis" id="SECID0E6IAE"><title>Diagnosis.</title><p><italic><tp:taxon-name><tp:taxon-name-part taxon-name-part-type="genus" reg="Lespedeza">L.</tp:taxon-name-part><tp:taxon-name-part taxon-name-part-type="species" reg="jianghuensis">jianghuensis</tp:taxon-name-part></tp:taxon-name></italic> is morphologically most similar to <italic><tp:taxon-name><tp:taxon-name-part taxon-name-part-type="genus" reg="Lespedeza">L.</tp:taxon-name-part><tp:taxon-name-part taxon-name-part-type="species" reg="cuneata">cuneata</tp:taxon-name-part></tp:taxon-name></italic>, in having narrow leaflets and straight lateral veins to the margin, but differs from the latter by its prostrate or decumbent habit (vs. erect or ascending), stems strongly branched at the base (vs. stems simple), branches with appressed-pubescent (vs. densely ascending-pubescent), leaves sparse (vs. leaves crowded), leaflets narrowly obovate, terminal leaflets 5–16 mm long (vs. cuneate or linear-cuneate, terminal leaflets 7–30 mm long in <italic><tp:taxon-name><tp:taxon-name-part taxon-name-part-type="genus" reg="Lespedeza">L.</tp:taxon-name-part><tp:taxon-name-part taxon-name-part-type="species" reg="cuneata">cuneata</tp:taxon-name-part></tp:taxon-name></italic>), abaxial surfaces of leaves pubescent with obvious veins (vs. densely whitish pubescent, veins indistinct), stipules triangular, 0.7–1 mm long (vs. lanceolate, 1–4 mm long in <italic><tp:taxon-name><tp:taxon-name-part taxon-name-part-type="genus" reg="Lespedeza">L.</tp:taxon-name-part><tp:taxon-name-part taxon-name-part-type="species" reg="cuneata">cuneata</tp:taxon-name-part></tp:taxon-name></italic>) and calyx lobes narrowly triangular (vs. lanceolate) (Fig. <xref ref-type="fig" rid="F5">5</xref>).</p><fig id="F2" position="float" orientation="portrait"><object-id xmlns:xlink="http://www.w3.org/1999/xlink" content-type="doi" xlink:type="simple">10.3897/phytokeys.252.144564.figure2</object-id><object-id xmlns:xlink="http://www.w3.org/1999/xlink" content-type="arpha" xlink:type="simple">EC030FAE-6619-54AE-8684-AE645A865013</object-id><label>Figure 2.</label><caption><p><italic><tp:taxon-name><tp:taxon-name-part taxon-name-part-type="genus" reg="Lespedeza">Lespedeza</tp:taxon-name-part><tp:taxon-name-part taxon-name-part-type="species" reg="jianghuensis">jianghuensis</tp:taxon-name-part></tp:taxon-name></italic> Song Huang, Jia X. Li &amp; B. Pan bis, sp. nov. <bold>A</bold> habit <bold>B</bold> fruiting branch <bold>C</bold> flowering branch <bold>D</bold> leaf <bold>E</bold> bracts <bold>F</bold> bracteoles <bold>G</bold> calyx <bold>H</bold> standard <bold>I</bold> keel-petal <bold>J</bold> wing <bold>K</bold> pistil <bold>L</bold> stamens <bold>M</bold> pod of chasmogamous flower <bold>N</bold> pod of cleistogamous flower <bold>O</bold> seed. Illustrated by Mei-Qian Chen.</p></caption><graphic xmlns:xlink="http://www.w3.org/1999/xlink" xlink:href="phytokeys-252-051_article-144564__-g002.jpg" position="float" orientation="portrait" xlink:type="simple" id="oo_1246404.jpg"><uri content-type="original_file" xlink:type="simple">https://binary.pensoft.net/fig/1246404</uri></graphic></fig></tp:treatment-sec><tp:treatment-sec sec-type="description" id="SECID0ELMAE"><title>Description.</title><p>Shrub, prostrate or procumbent, much branched at the base, up to 60 cm long (Fig. <xref ref-type="fig" rid="F3">3</xref>). Stem slightly angular, green when young, appressed white pubescent, purplish black when old, late glabrous. Trifoliolate; stipules persistent, triangular, 0.7–1 × 0.4–0.8 mm; petiole 1–6 mm long, appressed pubescent; pulvini 0.3–0.7 mm, appressed pubescent. Leaflets glabrous above, adpressed hairy beneath, late glabrous, pinnate veins clear on both side, (6–)8–14 pairs, reaching margin of leaflets, narrowly obovate, 5–16 × 2–4(–5) mm, apex obtuse or slightly emarginate, apiculate, terminal leaflets slightly larger than lateral ones; pulvinus 0.3–0.6 mm; rachis short, 0.5–1.0 mm. Racemes axillary, not exceeding the leaves, with 2–6 flowers, pedicels very short (shorter than 1 mm); bracts ovate-triangular, 0.3–0.6 mm; bracteoles 2 at base of calyx, ovate-triangular, 0.5–1 mm, equal to or shorter than calyx tube, appressed hairy. Flowers 5–9 mm; calyx campanulate, 2.5–4.5 mm, 5-lobed, lobes narrowly triangular, 1–2.8 mm, appressed hairy, margins ciliate, lateral and lowest calyx lobes lobed to below middle, upper lobes split about 1/3 of calyx; corolla white; standard oval, base with purple spot, reflexed at anthesis, 5.5–8 mm, with a claw and 2 auricles at base, lamina 5–7 × 4–4.5 mm, obtuse with a point at apex; wings narrowly elliptic, slightly shorter than the keel petals, 5–6.5 mm, lamina 4–6 × 1–2 mm, slightly auriculate at base, with a 1–1.5 mm claw; keel 5.5–8 mm, often tinged purple at apex, lamina 4–6.5 × 1–2.5 mm, narrowly obovate to obovate, obtuse at apex, abruptly narrowed to claw, claw ca. 1.5–2 mm.; diadelphous stamens (9+1), 6–7.5 mm; pistil, 6.5–8 mm, ovary obovate, glabrous; cleistogamous flowers clustered in the lower leaf axils of the stem, sessile or subsessile; Pods indehiscent, 1-seeded, densely adpressed hairy. Chasmogamous pods oval, 3–4.5 × 1.5–2.5 mm, with a straight beak at apex. Cleistogamous pods nearly round, 2.5–3.5 × 1.8–2.5 mm, 2–3 times longer than persistent calyx, with a curved beak at the apex, beak ca. 0.3 mm long,</p><fig id="F3" position="float" orientation="portrait"><object-id xmlns:xlink="http://www.w3.org/1999/xlink" content-type="doi" xlink:type="simple">10.3897/phytokeys.252.144564.figure3</object-id><object-id xmlns:xlink="http://www.w3.org/1999/xlink" content-type="arpha" xlink:type="simple">0B04CC43-6E59-5C90-B018-FF3A9B8AC3AC</object-id><label>Figure 3.</label><caption><p>Morphology and habitat of <italic><tp:taxon-name><tp:taxon-name-part taxon-name-part-type="genus" reg="Lespedeza">Lespedeza</tp:taxon-name-part><tp:taxon-name-part taxon-name-part-type="species" reg="jianghuensis">jianghuensis</tp:taxon-name-part></tp:taxon-name></italic> Song Huang, Jia X. Li &amp; B. Pan bis, sp. nov. <bold>A</bold> habitat <bold>B</bold> habit <bold>C</bold> flowering branch <bold>D</bold> fruiting branch <bold>E</bold> stipule <bold>F</bold> lateral view of flower <bold>G</bold> fruit and seed, pod of chasmogamous flowers (left), pods of cleistogamous flowers (right) <bold>H</bold> flower dissections, from left to right (bracts and anatomical calyx; wing, keel-petal and standard; stamens and pistil). Photographed by Jia-Xiang Li and Song Huang.</p></caption><graphic xmlns:xlink="http://www.w3.org/1999/xlink" xlink:href="phytokeys-252-051_article-144564__-g003.jpg" position="float" orientation="portrait" xlink:type="simple" id="oo_1246405.jpg"><uri content-type="original_file" xlink:type="simple">https://binary.pensoft.net/fig/1246405</uri></graphic></fig><fig id="F4" position="float" orientation="portrait"><object-id xmlns:xlink="http://www.w3.org/1999/xlink" content-type="doi" xlink:type="simple">10.3897/phytokeys.252.144564.figure4</object-id><object-id xmlns:xlink="http://www.w3.org/1999/xlink" content-type="arpha" xlink:type="simple">2294F361-5779-5C8B-BC21-82CBAB52CA8B</object-id><label>Figure 4.</label><caption><p>Holotype specimen of <italic><tp:taxon-name><tp:taxon-name-part taxon-name-part-type="genus" reg="Lespedeza">Lespedeza</tp:taxon-name-part><tp:taxon-name-part taxon-name-part-type="species" reg="jianghuensis">jianghuensis</tp:taxon-name-part></tp:taxon-name></italic> Song Huang, Jia X. Li &amp; B. Pan bis, sp. nov.</p></caption><graphic xmlns:xlink="http://www.w3.org/1999/xlink" xlink:href="phytokeys-252-051_article-144564__-g004.jpg" position="float" orientation="portrait" xlink:type="simple" id="oo_1246406.jpg"><uri content-type="original_file" xlink:type="simple">https://binary.pensoft.net/fig/1246406</uri></graphic></fig><fig id="F5" position="float" orientation="portrait"><object-id xmlns:xlink="http://www.w3.org/1999/xlink" content-type="doi" xlink:type="simple">10.3897/phytokeys.252.144564.figure5</object-id><object-id xmlns:xlink="http://www.w3.org/1999/xlink" content-type="arpha" xlink:type="simple">4E0EAB4E-4591-587A-9CAB-09CB99ADA5FB</object-id><label>Figure 5.</label><caption><p>Morphological comparison between <italic><tp:taxon-name><tp:taxon-name-part taxon-name-part-type="genus" reg="Lespedeza">Lespedeza</tp:taxon-name-part><tp:taxon-name-part taxon-name-part-type="species" reg="jianghuensis">jianghuensis</tp:taxon-name-part></tp:taxon-name></italic> Song Huang, Jia X. Li &amp; B. Pan bis, sp. nov. (<bold>A1–A5</bold>) and <italic><tp:taxon-name><tp:taxon-name-part taxon-name-part-type="genus" reg="Lespedeza">L.</tp:taxon-name-part><tp:taxon-name-part taxon-name-part-type="species" reg="cuneata">cuneata</tp:taxon-name-part></tp:taxon-name></italic> (Dum. Cours.) G. Don (<bold>B1–B5</bold>) <bold>A1, B1</bold> plant habit <bold>A2, B2</bold> branches <bold>A3, B3</bold> adaxial view of leaf <bold>A4, B4</bold> abaxial surface of leaflet <bold>A5, B5</bold> calyx. Photographed by Song Huang.</p></caption><graphic xmlns:xlink="http://www.w3.org/1999/xlink" xlink:href="phytokeys-252-051_article-144564__-g005.jpg" position="float" orientation="portrait" xlink:type="simple" id="oo_1246407.jpg"><uri content-type="original_file" xlink:type="simple">https://binary.pensoft.net/fig/1246407</uri></graphic></fig></tp:treatment-sec><tp:treatment-sec sec-type="distribution" id="SECID0EGQAE"><title>Geographical distribution and habitat.</title><p><italic><tp:taxon-name><tp:taxon-name-part taxon-name-part-type="genus" reg="Lespedeza">Lespedeza</tp:taxon-name-part><tp:taxon-name-part taxon-name-part-type="species" reg="jianghuensis">jianghuensis</tp:taxon-name-part></tp:taxon-name></italic> is widely distributed in the middle reaches of Yangtze River basin in China (Fig. <xref ref-type="fig" rid="F6">6</xref>). such as Hunan, Jiangxi and Hubei Provinces. It grows on river floodplains, lakeshore terraces, mudflats, marshes, headlands, and other grasslands and wastelands close to rivers and lakes at elevation from 7 to 39 meters, and it is subject to seasonal flooding in summer.</p><fig id="F6" position="float" orientation="portrait"><object-id xmlns:xlink="http://www.w3.org/1999/xlink" content-type="doi" xlink:type="simple">10.3897/phytokeys.252.144564.figure6</object-id><object-id xmlns:xlink="http://www.w3.org/1999/xlink" content-type="arpha" xlink:type="simple">48AF659D-14AB-547B-B386-B031DDF1550B</object-id><label>Figure 6.</label><caption><p>Geographic distribution (red dots) of <italic><tp:taxon-name><tp:taxon-name-part taxon-name-part-type="genus" reg="Lespedeza">Lespedeza</tp:taxon-name-part><tp:taxon-name-part taxon-name-part-type="species" reg="jianghuensis">jianghuensis</tp:taxon-name-part></tp:taxon-name></italic> Song Huang, Jia X. Li, &amp; B. Pan bis, sp. nov.</p></caption><graphic xmlns:xlink="http://www.w3.org/1999/xlink" xlink:href="phytokeys-252-051_article-144564__-g006.jpg" position="float" orientation="portrait" xlink:type="simple" id="oo_1246408.jpg"><uri content-type="original_file" xlink:type="simple">https://binary.pensoft.net/fig/1246408</uri></graphic></fig></tp:treatment-sec><tp:treatment-sec sec-type="phenology" id="SECID0ETRAE"><title>Phenology.</title><p>Flowering September to October; fruiting October to November.</p></tp:treatment-sec><tp:treatment-sec sec-type="etymology" id="SECID0EYRAE"><title>Etymology.</title><p>The specific epithet “<italic>jianghuensis</italic>” refers to the distribution area, with “jiang” standing for Yangtze River and its tributaries, and “hu” standing for the lakes in Yangtze River Basin.</p></tp:treatment-sec><tp:treatment-sec sec-type="Chinese name" id="SECID0EISAE"><title>Chinese name</title><p><bold>(assigned here).</bold> jiāng hú tiě sào zhou (江湖铁扫帚).</p></tp:treatment-sec><tp:treatment-sec sec-type="conservation status" id="SECID0EQSAE"><title>Conservation status.</title><p>The new species is widely distributed along the Yangtze River, and it is likely to be more common and widespread than currently documented. It is therefore not considered to be in imminent conservation danger. The wild population of the new species is presumed to be around 50,000, and there is no known population size or population decline. It is evaluated as Least Concern (<abbrev xmlns:xlink="http://www.w3.org/1999/xlink" xlink:title="Least Concern" id="ABBRID0EWSAE" xlink:type="simple">LC</abbrev>) according to IUCN Red List criteria (<xref ref-type="bibr" rid="B3">IUCN Standards and Petitions Committee 2022</xref>).</p></tp:treatment-sec><tp:treatment-sec sec-type="material" id="SECID0E5SAE"><title>Additional specimens examined.</title><p><bold>China. Hubei</bold>: Wuhan City, Wuchang District, Hesheng Bridge, 12 Jul. 1958, <italic>Ying-Han Zhang 842</italic> (HIB0041554). Yingcheng City, Yihe Township, Xier Village, 4 Oct. 2024, <italic>Song Huang et al. HD-25</italic> (HITBC); <bold>Hunan</bold>: Changsha city, Yuelu Mountain, along the Xiang River, 10 Aug. 1972, <italic>Lin-Han Liu 8060</italic> (HNNU00017822); Ningxiang City, Wangcheng District, Tuntou Lake, 5 Oct. 2024, <italic>Song Huang et al. HD-26</italic> (HITBC); Xiangyin County, Qingtan Township, 8 Aug. 2001, <italic>Ke-Ming Liu &amp; Guang-Wan Hu 24013</italic> (HNNU00017820); Xiangyin County, Xianglu Mountain, 24 Oct. 2021, <italic>Ang Liu &amp; Guo-Hui Zhou DTH0298</italic> (CSFI080351); Yueyang County, Lujiao Town, 26 Oct. 2021, <italic>Ang Liu &amp; Guo-Hui Zhou DTH0373</italic> (CSFI080350); Yueyang County, Zhongzhou township, 21 Sep. 2024, <italic>Song Huang et al. HD-05</italic> (HITBC). <bold>Jiangxi</bold>: Fengcheng City, Dalan Town, Wangzhou Village, 1 Oct. 2024, <italic>Song Huang et al. HD-20</italic> (HITBC); Fengcheng City, Yuandu Town, Changyuan Village, 30 Sep. 2019, <italic>Xiao-Lang Du 360981190930092LY</italic> (JXCM0010153); Ganzhou City, Ningdu County, Xiaotian Township, 24 Oct. 1958, <italic>Qi-Ming Hu 5622</italic> (IBSC0180254); Ji’an City, Taihe County, by the Gan River, 15 Sep. 1980, <italic>South Meadow group 297</italic> (PE01791044); Jinxian County, Luoxi Township, Nanyang Village, 2 Oct. 2024, <italic>Song Huang et al.</italic> HD-21 (HITBC); Nanchang County, Wenshen Town, Cangtou Village, 2 Oct. 2024, <italic>Song Huang et al. HD-24</italic> (HITBC); Nanchang County, 28 Aug. 1940, <italic>Migo H</italic>. (NAS00387673, NAS00387675, NAS00387676); Yichun City, Tonggu County, Yingchao Village, 14 Oct. 1996, <italic>Zheng-Ming Tao et al. 960460</italic> (JXAU0007890).</p></tp:treatment-sec><ref-list><ref id="B3"><mixed-citation xmlns:xlink="http://www.w3.org/1999/xlink" xlink:type="simple">IUCN Standards and Petitions Committee (<year>2022</year>) Guidelines for Using the IUCN Red List Categories and Criteria. Version 15. Prepared by the Standards and Petitions Committee. <ext-link xlink:href="https://www.iucnredlist.org/resources/redlistguidelines" ext-link-type="uri" xlink:type="simple">https://www.iucnredlist.org/resources/redlistguidelines</ext-link> [Accessed on 22 October 2024]</mixed-citation></ref></ref-list></tp:taxon-treatment>
